# Supplementary material for: DENdb: database of integrated human enhancers
Source: Database (Oxford). 2015 Sep 5;2015:bav085. doi: 10.1093/database/bav085 (PMC4560934; doi:10.1093/database/bav085)
Supplement: Supplementary Data [file supp_bav085_suppl_data.zip]

Archive with 3 entries (3 files):
- DENdb_Supplementary_Figures.docx
- DENdb_Supplementary_Tables.docx
- Supplementray_table_6.xlsx
