# Supplementary material for: DENdb: database of integrated human enhancers
Source: Database (Oxford). 2015 Sep 5;2015:bav085. doi: 10.1093/database/bav085 (PMC4560934; doi:10.1093/database/bav085)
Supplement: Supplementary Data [file supp_bav085_suppl_data.zip › Supplementray_table_6.xlsx]

## Sheet: Sheet1
Supplementary Table 6: TF hits statistcs
TF	Cell_line	Freq
ANDR_do	Dnd41	0
AP2A_f2	Dnd41	1139
AP2B_f1	Dnd41	1303
AP2C_f1	Dnd41	1087
AP2D_f1	Dnd41	3171
ARI3A_do	Dnd41	223
ARNT2_si	Dnd41	27
BACH1_si	Dnd41	4
BCL6_f1	Dnd41	2
BHE41_f1	Dnd41	9
BMAL1_f1	Dnd41	4
COE1_f2	Dnd41	465
COT2_f2	Dnd41	4
CTCF_f2	Dnd41	1144
E2F6_f1	Dnd41	2123
EGR1_f2	Dnd41	1455
EGR2_si	Dnd41	1365
EGR4_f1	Dnd41	3337
ELF2_f1	Dnd41	14
ELF3_f1	Dnd41	0
ELK3_f1	Dnd41	36
ENOA_si	Dnd41	0
EPAS1_si	Dnd41	1424
ESR1_do	Dnd41	19
ESR2_do	Dnd41	1
ETV7_si	Dnd41	0
EVI1_f1	Dnd41	0
FLI1_f1	Dnd41	9
FOXC2_f1	Dnd41	0
FOXD1_si	Dnd41	0
FOXD3_f1	Dnd41	0
FOXJ3_f2	Dnd41	531
FOXJ3_si	Dnd41	2886
FOXM1_f1	Dnd41	263
FOXO1_si	Dnd41	952
FUBP1_f1	Dnd41	631
GABPA_f1	Dnd41	20
GCR_do	Dnd41	17
HEN1_si	Dnd41	816
HES1_f1	Dnd41	7
HEY2_f1	Dnd41	433
HNF6_f1	Dnd41	0
HSF1_f2	Dnd41	28
HSF2_si	Dnd41	1
HXA1_f1	Dnd41	91
IKZF1_f1	Dnd41	2656
IRF1_si	Dnd41	0
IRF2_f1	Dnd41	0
IRF3_f1	Dnd41	34
IRF4_si	Dnd41	3572
IRF5_f1	Dnd41	2
IRF8_si	Dnd41	12
KLF1_f1	Dnd41	1279
KLF15_f1	Dnd41	3332
KLF3_f1	Dnd41	2
KLF4_f2	Dnd41	2812
KLF6_si	Dnd41	1691
LHX3_f1	Dnd41	0
MAFA_f1	Dnd41	11
MAZ_f1	Dnd41	3669
MBD2_si	Dnd41	187
MLXPL_f1	Dnd41	0
MYOG_f1	Dnd41	28
NF2L2_si	Dnd41	0
NFAT5_f1	Dnd41	0
NFE2_f2	Dnd41	4
NFIA+NFIB+NFIC+NFIX_f2	Dnd41	0
NFYA_f1	Dnd41	27
NFYB_f1	Dnd41	21
NFYC_f1	Dnd41	30
NR1H2_f1	Dnd41	1
NR1H4_f1	Dnd41	0
NR1I3_f2	Dnd41	3
NR2C1_si	Dnd41	0
NR2C2_f1	Dnd41	0
NR2E3_f1	Dnd41	0
NR2F6_f1	Dnd41	2
NRF1_f1	Dnd41	297
ONEC2_si	Dnd41	6
OTX2_si	Dnd41	1709
P53_f2	Dnd41	0
P73_si	Dnd41	31
PAX2_f1	Dnd41	0
PAX5_f1	Dnd41	8
PAX5_si	Dnd41	2498
PBX1_do	Dnd41	0
PBX3_f2	Dnd41	23
PITX2_si	Dnd41	1847
PLAG1_f1	Dnd41	3216
PO5F1_do	Dnd41	0
PPARA_f2	Dnd41	0
PPARD_f1	Dnd41	2
PPARG_f1	Dnd41	0
PRDM1_f1	Dnd41	19
PTF1A_f1	Dnd41	10
PURA_f1	Dnd41	3558
RARA_f2	Dnd41	0
RARB_f1	Dnd41	1861
RARG_do	Dnd41	1026
REST_f1	Dnd41	53
RFX3_f1	Dnd41	2
RREB1_si	Dnd41	3477
RXRA_f1	Dnd41	23
RXRB_f1	Dnd41	1154
SMAD1_si	Dnd41	0
SOX17_f2	Dnd41	0
SOX18_f1	Dnd41	0
SOX2_f1	Dnd41	0
SP1_f1	Dnd41	3589
SP1_f2	Dnd41	3666
SP2_si	Dnd41	3115
SP3_f1	Dnd41	3666
SP4_f1	Dnd41	3668
SPI1_si	Dnd41	277
SPIB_f1	Dnd41	0
SRBP1_f2	Dnd41	27
SRBP2_f1	Dnd41	1117
SRF_do	Dnd41	0
SRY_f1	Dnd41	1005
STAT2_f1	Dnd41	29
STAT3_si	Dnd41	0
STAT4_si	Dnd41	0
TAL1_f2	Dnd41	1
TBX2_f1	Dnd41	707
TBX3_f1	Dnd41	0
TEAD1_f1	Dnd41	0
TFCP2_f1	Dnd41	8
TGIF1_f1	Dnd41	1
THA_f1	Dnd41	1057
THA_f2	Dnd41	1529
THB_do	Dnd41	1113
TLX1_f2	Dnd41	2
TWST1_f1	Dnd41	76
TYY1_f2	Dnd41	81
VDR_f2	Dnd41	0
WT1_f1	Dnd41	3456
ZBT7A_f1	Dnd41	34
ZBT7B_si	Dnd41	3664
ZBTB4_si	Dnd41	6
ZBTB4!METH_f1	Dnd41	0
ZEP2_si	Dnd41	0
ZFX_f1	Dnd41	3491
ZN143_si	Dnd41	99
ZN148_si	Dnd41	3622
ZN219_f1	Dnd41	2384
ZN350_f1	Dnd41	15
ZN423_f1	Dnd41	1
ZN589_f1	Dnd41	0
ANDR_do	Gm12878	0
AP2A_f2	Gm12878	0
AP2B_f1	Gm12878	0
AP2C_f1	Gm12878	0
AP2D_f1	Gm12878	76151
ARI3A_do	Gm12878	58724
ARNT2_si	Gm12878	0
BACH1_si	Gm12878	0
BCL6_f1	Gm12878	0
BHE41_f1	Gm12878	0
BMAL1_f1	Gm12878	38
COE1_f2	Gm12878	0
COT2_f2	Gm12878	0
CTCF_f2	Gm12878	4615
E2F6_f1	Gm12878	0
EGR1_f2	Gm12878	1191
EGR2_si	Gm12878	1134
EGR4_f1	Gm12878	0
ELF2_f1	Gm12878	0
ELF3_f1	Gm12878	0
ELK3_f1	Gm12878	0
ENOA_si	Gm12878	0
EPAS1_si	Gm12878	37470
ESR1_do	Gm12878	12
ESR2_do	Gm12878	0
ETV7_si	Gm12878	0
EVI1_f1	Gm12878	0
FLI1_f1	Gm12878	1
FOXC2_f1	Gm12878	0
FOXD1_si	Gm12878	0
FOXD3_f1	Gm12878	30305
FOXJ3_f2	Gm12878	70369
FOXJ3_si	Gm12878	183445
FOXM1_f1	Gm12878	15296
FOXO1_si	Gm12878	75277
FUBP1_f1	Gm12878	37708
GABPA_f1	Gm12878	0
GCR_do	Gm12878	1
HEN1_si	Gm12878	4
HES1_f1	Gm12878	0
HEY2_f1	Gm12878	2293
HNF6_f1	Gm12878	199
HSF1_f2	Gm12878	0
HSF2_si	Gm12878	0
HXA1_f1	Gm12878	0
IKZF1_f1	Gm12878	88861
IRF1_si	Gm12878	0
IRF2_f1	Gm12878	0
IRF3_f1	Gm12878	127
IRF4_si	Gm12878	222617
IRF5_f1	Gm12878	631
IRF8_si	Gm12878	181
KLF1_f1	Gm12878	0
KLF15_f1	Gm12878	50506
KLF3_f1	Gm12878	11
KLF4_f2	Gm12878	3121
KLF6_si	Gm12878	0
LHX3_f1	Gm12878	391
MAFA_f1	Gm12878	0
MAZ_f1	Gm12878	180052
MBD2_si	Gm12878	0
MLXPL_f1	Gm12878	0
MYOG_f1	Gm12878	0
NF2L2_si	Gm12878	0
NFAT5_f1	Gm12878	0
NFE2_f2	Gm12878	0
NFIA+NFIB+NFIC+NFIX_f2	Gm12878	0
NFYA_f1	Gm12878	0
NFYB_f1	Gm12878	0
NFYC_f1	Gm12878	0
NR1H2_f1	Gm12878	0
NR1H4_f1	Gm12878	0
NR1I3_f2	Gm12878	0
NR2C1_si	Gm12878	0
NR2C2_f1	Gm12878	0
NR2E3_f1	Gm12878	0
NR2F6_f1	Gm12878	0
NRF1_f1	Gm12878	0
ONEC2_si	Gm12878	831
OTX2_si	Gm12878	54147
P53_f2	Gm12878	95
P73_si	Gm12878	0
PAX2_f1	Gm12878	0
PAX5_f1	Gm12878	0
PAX5_si	Gm12878	97301
PBX1_do	Gm12878	0
PBX3_f2	Gm12878	0
PITX2_si	Gm12878	83280
PLAG1_f1	Gm12878	9172
PO5F1_do	Gm12878	28
PPARA_f2	Gm12878	0
PPARD_f1	Gm12878	0
PPARG_f1	Gm12878	0
PRDM1_f1	Gm12878	556
PTF1A_f1	Gm12878	0
PURA_f1	Gm12878	122178
RARA_f2	Gm12878	0
RARB_f1	Gm12878	64419
RARG_do	Gm12878	0
REST_f1	Gm12878	395
RFX3_f1	Gm12878	0
RREB1_si	Gm12878	67694
RXRA_f1	Gm12878	0
RXRB_f1	Gm12878	44394
SMAD1_si	Gm12878	0
SOX17_f2	Gm12878	2
SOX18_f1	Gm12878	0
SOX2_f1	Gm12878	0
SP1_f1	Gm12878	67614
SP1_f2	Gm12878	131389
SP2_si	Gm12878	0
SP3_f1	Gm12878	143071
SP4_f1	Gm12878	133900
SPI1_si	Gm12878	30142
SPIB_f1	Gm12878	4108
SRBP1_f2	Gm12878	0
SRBP2_f1	Gm12878	3674
SRF_do	Gm12878	0
SRY_f1	Gm12878	68827
STAT2_f1	Gm12878	341
STAT3_si	Gm12878	0
STAT4_si	Gm12878	0
TAL1_f2	Gm12878	0
TBX2_f1	Gm12878	30192
TBX3_f1	Gm12878	1
TEAD1_f1	Gm12878	0
TFCP2_f1	Gm12878	0
TGIF1_f1	Gm12878	0
THA_f1	Gm12878	39969
THA_f2	Gm12878	52192
THB_do	Gm12878	32150
TLX1_f2	Gm12878	0
TWST1_f1	Gm12878	0
TYY1_f2	Gm12878	0
VDR_f2	Gm12878	0
WT1_f1	Gm12878	17682
ZBT7A_f1	Gm12878	0
ZBT7B_si	Gm12878	114201
ZBTB4_si	Gm12878	2
ZBTB4!METH_f1	Gm12878	0
ZEP2_si	Gm12878	0
ZFX_f1	Gm12878	8365
ZN143_si	Gm12878	232
ZN148_si	Gm12878	105711
ZN219_f1	Gm12878	16075
ZN350_f1	Gm12878	1
ZN423_f1	Gm12878	0
ZN589_f1	Gm12878	0
ANDR_do	H1hesc	0
AP2A_f2	H1hesc	0
AP2B_f1	H1hesc	0
AP2C_f1	H1hesc	0
AP2D_f1	H1hesc	72605
ARI3A_do	H1hesc	3137
ARNT2_si	H1hesc	0
BACH1_si	H1hesc	0
BCL6_f1	H1hesc	0
BHE41_f1	H1hesc	0
BMAL1_f1	H1hesc	0
COE1_f2	H1hesc	0
COT2_f2	H1hesc	0
CTCF_f2	H1hesc	3183
E2F6_f1	H1hesc	0
EGR1_f2	H1hesc	1953
EGR2_si	H1hesc	1869
EGR4_f1	H1hesc	42177
ELF2_f1	H1hesc	0
ELF3_f1	H1hesc	0
ELK3_f1	H1hesc	0
ENOA_si	H1hesc	0
EPAS1_si	H1hesc	75782
ESR1_do	H1hesc	20
ESR2_do	H1hesc	0
ETV7_si	H1hesc	0
EVI1_f1	H1hesc	0
FLI1_f1	H1hesc	4
FOXC2_f1	H1hesc	0
FOXD1_si	H1hesc	304
FOXD3_f1	H1hesc	0
FOXJ3_f2	H1hesc	30305
FOXJ3_si	H1hesc	57788
FOXM1_f1	H1hesc	16800
FOXO1_si	H1hesc	68993
FUBP1_f1	H1hesc	16639
GABPA_f1	H1hesc	0
GCR_do	H1hesc	0
HEN1_si	H1hesc	0
HES1_f1	H1hesc	0
HEY2_f1	H1hesc	0
HNF6_f1	H1hesc	127
HSF1_f2	H1hesc	0
HSF2_si	H1hesc	0
HXA1_f1	H1hesc	0
IKZF1_f1	H1hesc	0
IRF1_si	H1hesc	0
IRF2_f1	H1hesc	0
IRF3_f1	H1hesc	106
IRF4_si	H1hesc	0
IRF5_f1	H1hesc	128
IRF8_si	H1hesc	0
KLF1_f1	H1hesc	0
KLF15_f1	H1hesc	88841
KLF3_f1	H1hesc	54
KLF4_f2	H1hesc	13872
KLF6_si	H1hesc	0
LHX3_f1	H1hesc	0
MAFA_f1	H1hesc	1
MAZ_f1	H1hesc	0
MBD2_si	H1hesc	0
MLXPL_f1	H1hesc	0
MYOG_f1	H1hesc	0
NF2L2_si	H1hesc	0
NFAT5_f1	H1hesc	0
NFE2_f2	H1hesc	0
NFIA+NFIB+NFIC+NFIX_f2	H1hesc	0
NFYA_f1	H1hesc	0
NFYB_f1	H1hesc	0
NFYC_f1	H1hesc	28
NR1H2_f1	H1hesc	1
NR1H4_f1	H1hesc	0
NR1I3_f2	H1hesc	2
NR2C1_si	H1hesc	0
NR2C2_f1	H1hesc	0
NR2E3_f1	H1hesc	0
NR2F6_f1	H1hesc	0
NRF1_f1	H1hesc	0
ONEC2_si	H1hesc	110
OTX2_si	H1hesc	0
P53_f2	H1hesc	202
P73_si	H1hesc	0
PAX2_f1	H1hesc	0
PAX5_f1	H1hesc	0
PAX5_si	H1hesc	102239
PBX1_do	H1hesc	0
PBX3_f2	H1hesc	0
PITX2_si	H1hesc	90403
PLAG1_f1	H1hesc	26832
PO5F1_do	H1hesc	395
PPARA_f2	H1hesc	0
PPARD_f1	H1hesc	0
PPARG_f1	H1hesc	0
PRDM1_f1	H1hesc	0
PTF1A_f1	H1hesc	1
PURA_f1	H1hesc	219764
RARA_f2	H1hesc	0
RARB_f1	H1hesc	55365
RARG_do	H1hesc	6
REST_f1	H1hesc	1253
RFX3_f1	H1hesc	525
RREB1_si	H1hesc	143590
RXRA_f1	H1hesc	0
RXRB_f1	H1hesc	0
SMAD1_si	H1hesc	0
SOX17_f2	H1hesc	1
SOX18_f1	H1hesc	0
SOX2_f1	H1hesc	0
SP1_f1	H1hesc	121304
SP1_f2	H1hesc	0
SP2_si	H1hesc	2219
SP3_f1	H1hesc	0
SP4_f1	H1hesc	0
SPI1_si	H1hesc	27195
SPIB_f1	H1hesc	0
SRBP1_f2	H1hesc	0
SRBP2_f1	H1hesc	9601
SRF_do	H1hesc	0
SRY_f1	H1hesc	72736
STAT2_f1	H1hesc	0
STAT3_si	H1hesc	0
STAT4_si	H1hesc	0
TAL1_f2	H1hesc	0
TBX2_f1	H1hesc	20015
TBX3_f1	H1hesc	0
TEAD1_f1	H1hesc	0
TFCP2_f1	H1hesc	10
TGIF1_f1	H1hesc	4
THA_f1	H1hesc	0
THA_f2	H1hesc	43598
THB_do	H1hesc	21235
TLX1_f2	H1hesc	9
TWST1_f1	H1hesc	0
TYY1_f2	H1hesc	0
VDR_f2	H1hesc	0
WT1_f1	H1hesc	37824
ZBT7A_f1	H1hesc	0
ZBT7B_si	H1hesc	0
ZBTB4_si	H1hesc	3
ZBTB4!METH_f1	H1hesc	0
ZEP2_si	H1hesc	0
ZFX_f1	H1hesc	27770
ZN143_si	H1hesc	755
ZN148_si	H1hesc	0
ZN219_f1	H1hesc	12388
ZN350_f1	H1hesc	2
ZN423_f1	H1hesc	0
ZN589_f1	H1hesc	0
ANDR_do	Helas3	0
AP2A_f2	Helas3	0
AP2B_f1	Helas3	0
AP2C_f1	Helas3	0
AP2D_f1	Helas3	35522
ARI3A_do	Helas3	7607
ARNT2_si	Helas3	0
BACH1_si	Helas3	17
BCL6_f1	Helas3	6
BHE41_f1	Helas3	0
BMAL1_f1	Helas3	12
COE1_f2	Helas3	0
COT2_f2	Helas3	0
CTCF_f2	Helas3	2911
E2F6_f1	Helas3	381
EGR1_f2	Helas3	1522
EGR2_si	Helas3	1081
EGR4_f1	Helas3	18656
ELF2_f1	Helas3	24
ELF3_f1	Helas3	0
ELK3_f1	Helas3	0
ENOA_si	Helas3	0
EPAS1_si	Helas3	17322
ESR1_do	Helas3	3
ESR2_do	Helas3	0
ETV7_si	Helas3	0
EVI1_f1	Helas3	5
FLI1_f1	Helas3	0
FOXC2_f1	Helas3	0
FOXD1_si	Helas3	111
FOXD3_f1	Helas3	15780
FOXJ3_f2	Helas3	30476
FOXJ3_si	Helas3	84483
FOXM1_f1	Helas3	7539
FOXO1_si	Helas3	32143
FUBP1_f1	Helas3	13910
GABPA_f1	Helas3	0
GCR_do	Helas3	12
HEN1_si	Helas3	0
HES1_f1	Helas3	0
HEY2_f1	Helas3	713
HNF6_f1	Helas3	92
HSF1_f2	Helas3	0
HSF2_si	Helas3	0
HXA1_f1	Helas3	0
IKZF1_f1	Helas3	40184
IRF1_si	Helas3	314
IRF2_f1	Helas3	0
IRF3_f1	Helas3	311
IRF4_si	Helas3	140100
IRF5_f1	Helas3	129
IRF8_si	Helas3	77
KLF1_f1	Helas3	2090
KLF15_f1	Helas3	29692
KLF3_f1	Helas3	46
KLF4_f2	Helas3	12910
KLF6_si	Helas3	0
LHX3_f1	Helas3	0
MAFA_f1	Helas3	6
MAZ_f1	Helas3	110737
MBD2_si	Helas3	0
MLXPL_f1	Helas3	0
MYOG_f1	Helas3	0
NF2L2_si	Helas3	1173
NFAT5_f1	Helas3	0
NFE2_f2	Helas3	1420
NFIA+NFIB+NFIC+NFIX_f2	Helas3	0
NFYA_f1	Helas3	106
NFYB_f1	Helas3	106
NFYC_f1	Helas3	124
NR1H2_f1	Helas3	0
NR1H4_f1	Helas3	0
NR1I3_f2	Helas3	0
NR2C1_si	Helas3	100
NR2C2_f1	Helas3	0
NR2E3_f1	Helas3	0
NR2F6_f1	Helas3	0
NRF1_f1	Helas3	682
ONEC2_si	Helas3	327
OTX2_si	Helas3	23756
P53_f2	Helas3	39
P73_si	Helas3	0
PAX2_f1	Helas3	0
PAX5_f1	Helas3	0
PAX5_si	Helas3	38410
PBX1_do	Helas3	0
PBX3_f2	Helas3	56
PITX2_si	Helas3	37804
PLAG1_f1	Helas3	7459
PO5F1_do	Helas3	0
PPARA_f2	Helas3	0
PPARD_f1	Helas3	0
PPARG_f1	Helas3	1
PRDM1_f1	Helas3	697
PTF1A_f1	Helas3	0
PURA_f1	Helas3	65383
RARA_f2	Helas3	0
RARB_f1	Helas3	28317
RARG_do	Helas3	9
REST_f1	Helas3	364
RFX3_f1	Helas3	0
RREB1_si	Helas3	33531
RXRA_f1	Helas3	0
RXRB_f1	Helas3	19100
SMAD1_si	Helas3	0
SOX17_f2	Helas3	0
SOX18_f1	Helas3	0
SOX2_f1	Helas3	0
SP1_f1	Helas3	48149
SP1_f2	Helas3	89356
SP2_si	Helas3	5957
SP3_f1	Helas3	99252
SP4_f1	Helas3	95313
SPI1_si	Helas3	7115
SPIB_f1	Helas3	307
SRBP1_f2	Helas3	0
SRBP2_f1	Helas3	2986
SRF_do	Helas3	0
SRY_f1	Helas3	26053
STAT2_f1	Helas3	135
STAT3_si	Helas3	0
STAT4_si	Helas3	0
TAL1_f2	Helas3	0
TBX2_f1	Helas3	11090
TBX3_f1	Helas3	0
TEAD1_f1	Helas3	0
TFCP2_f1	Helas3	1
TGIF1_f1	Helas3	1
THA_f1	Helas3	0
THA_f2	Helas3	23072
THB_do	Helas3	14211
TLX1_f2	Helas3	6
TWST1_f1	Helas3	0
TYY1_f2	Helas3	183
VDR_f2	Helas3	0
WT1_f1	Helas3	22969
ZBT7A_f1	Helas3	0
ZBT7B_si	Helas3	82329
ZBTB4_si	Helas3	1
ZBTB4!METH_f1	Helas3	0
ZEP2_si	Helas3	0
ZFX_f1	Helas3	15519
ZN143_si	Helas3	671
ZN148_si	Helas3	67357
ZN219_f1	Helas3	7603
ZN350_f1	Helas3	0
ZN423_f1	Helas3	2
ZN589_f1	Helas3	0
ANDR_do	Hepg2	0
AP2A_f2	Hepg2	0
AP2B_f1	Hepg2	0
AP2C_f1	Hepg2	0
AP2D_f1	Hepg2	98954
ARI3A_do	Hepg2	46393
ARNT2_si	Hepg2	0
BACH1_si	Hepg2	0
BCL6_f1	Hepg2	0
BHE41_f1	Hepg2	1
BMAL1_f1	Hepg2	34
COE1_f2	Hepg2	0
COT2_f2	Hepg2	0
CTCF_f2	Hepg2	3570
E2F6_f1	Hepg2	0
EGR1_f2	Hepg2	1759
EGR2_si	Hepg2	1696
EGR4_f1	Hepg2	14455
ELF2_f1	Hepg2	0
ELF3_f1	Hepg2	0
ELK3_f1	Hepg2	0
ENOA_si	Hepg2	0
EPAS1_si	Hepg2	44056
ESR1_do	Hepg2	0
ESR2_do	Hepg2	0
ETV7_si	Hepg2	0
EVI1_f1	Hepg2	6
FLI1_f1	Hepg2	0
FOXC2_f1	Hepg2	0
FOXD1_si	Hepg2	425
FOXD3_f1	Hepg2	40733
FOXJ3_f2	Hepg2	89271
FOXJ3_si	Hepg2	0
FOXM1_f1	Hepg2	21008
FOXO1_si	Hepg2	96969
FUBP1_f1	Hepg2	50939
GABPA_f1	Hepg2	0
GCR_do	Hepg2	0
HEN1_si	Hepg2	0
HES1_f1	Hepg2	0
HEY2_f1	Hepg2	2671
HNF6_f1	Hepg2	291
HSF1_f2	Hepg2	0
HSF2_si	Hepg2	0
HXA1_f1	Hepg2	0
IKZF1_f1	Hepg2	118874
IRF1_si	Hepg2	0
IRF2_f1	Hepg2	0
IRF3_f1	Hepg2	108
IRF4_si	Hepg2	0
IRF5_f1	Hepg2	223
IRF8_si	Hepg2	0
KLF1_f1	Hepg2	0
KLF15_f1	Hepg2	56657
KLF3_f1	Hepg2	12
KLF4_f2	Hepg2	5685
KLF6_si	Hepg2	0
LHX3_f1	Hepg2	426
MAFA_f1	Hepg2	32
MAZ_f1	Hepg2	258922
MBD2_si	Hepg2	0
MLXPL_f1	Hepg2	0
MYOG_f1	Hepg2	0
NF2L2_si	Hepg2	0
NFAT5_f1	Hepg2	0
NFE2_f2	Hepg2	0
NFIA+NFIB+NFIC+NFIX_f2	Hepg2	0
NFYA_f1	Hepg2	0
NFYB_f1	Hepg2	0
NFYC_f1	Hepg2	22
NR1H2_f1	Hepg2	0
NR1H4_f1	Hepg2	0
NR1I3_f2	Hepg2	3
NR2C1_si	Hepg2	0
NR2C2_f1	Hepg2	0
NR2E3_f1	Hepg2	0
NR2F6_f1	Hepg2	0
NRF1_f1	Hepg2	0
ONEC2_si	Hepg2	1784
OTX2_si	Hepg2	101856
P53_f2	Hepg2	131
P73_si	Hepg2	0
PAX2_f1	Hepg2	0
PAX5_f1	Hepg2	0
PAX5_si	Hepg2	125122
PBX1_do	Hepg2	0
PBX3_f2	Hepg2	0
PITX2_si	Hepg2	113057
PLAG1_f1	Hepg2	9842
PO5F1_do	Hepg2	0
PPARA_f2	Hepg2	0
PPARD_f1	Hepg2	0
PPARG_f1	Hepg2	7
PRDM1_f1	Hepg2	56
PTF1A_f1	Hepg2	0
PURA_f1	Hepg2	145122
RARA_f2	Hepg2	0
RARB_f1	Hepg2	81918
RARG_do	Hepg2	0
REST_f1	Hepg2	255
RFX3_f1	Hepg2	0
RREB1_si	Hepg2	70283
RXRA_f1	Hepg2	0
RXRB_f1	Hepg2	54108
SMAD1_si	Hepg2	0
SOX17_f2	Hepg2	0
SOX18_f1	Hepg2	0
SOX2_f1	Hepg2	0
SP1_f1	Hepg2	80682
SP1_f2	Hepg2	172665
SP2_si	Hepg2	254
SP3_f1	Hepg2	196283
SP4_f1	Hepg2	205943
SPI1_si	Hepg2	11451
SPIB_f1	Hepg2	0
SRBP1_f2	Hepg2	0
SRBP2_f1	Hepg2	3398
SRF_do	Hepg2	0
SRY_f1	Hepg2	83330
STAT2_f1	Hepg2	0
STAT3_si	Hepg2	0
STAT4_si	Hepg2	0
TAL1_f2	Hepg2	0
TBX2_f1	Hepg2	35905
TBX3_f1	Hepg2	0
TEAD1_f1	Hepg2	0
TFCP2_f1	Hepg2	0
TGIF1_f1	Hepg2	2
THA_f1	Hepg2	48769
THA_f2	Hepg2	67011
THB_do	Hepg2	40629
TLX1_f2	Hepg2	11
TWST1_f1	Hepg2	0
TYY1_f2	Hepg2	0
VDR_f2	Hepg2	0
WT1_f1	Hepg2	22610
ZBT7A_f1	Hepg2	1
ZBT7B_si	Hepg2	153998
ZBTB4_si	Hepg2	0
ZBTB4!METH_f1	Hepg2	0
ZEP2_si	Hepg2	0
ZFX_f1	Hepg2	16778
ZN143_si	Hepg2	485
ZN148_si	Hepg2	120448
ZN219_f1	Hepg2	19110
ZN350_f1	Hepg2	0
ZN423_f1	Hepg2	0
ZN589_f1	Hepg2	0
ANDR_do	Hmec	1
AP2A_f2	Hmec	2007
AP2B_f1	Hmec	477
AP2C_f1	Hmec	1752
AP2D_f1	Hmec	4172
ARI3A_do	Hmec	261
ARNT2_si	Hmec	42
BACH1_si	Hmec	3
BCL6_f1	Hmec	0
BHE41_f1	Hmec	4
BMAL1_f1	Hmec	4
COE1_f2	Hmec	752
COT2_f2	Hmec	1
CTCF_f2	Hmec	1134
E2F6_f1	Hmec	2256
EGR1_f2	Hmec	1048
EGR2_si	Hmec	1496
EGR4_f1	Hmec	5211
ELF2_f1	Hmec	0
ELF3_f1	Hmec	0
ELK3_f1	Hmec	0
ENOA_si	Hmec	0
EPAS1_si	Hmec	2590
ESR1_do	Hmec	18
ESR2_do	Hmec	0
ETV7_si	Hmec	1
EVI1_f1	Hmec	0
FLI1_f1	Hmec	11
FOXC2_f1	Hmec	1
FOXD1_si	Hmec	1
FOXD3_f1	Hmec	0
FOXJ3_f2	Hmec	684
FOXJ3_si	Hmec	4630
FOXM1_f1	Hmec	356
FOXO1_si	Hmec	1386
FUBP1_f1	Hmec	879
GABPA_f1	Hmec	14
GCR_do	Hmec	3
HEN1_si	Hmec	936
HES1_f1	Hmec	12
HEY2_f1	Hmec	126
HNF6_f1	Hmec	0
HSF1_f2	Hmec	68
HSF2_si	Hmec	5
HXA1_f1	Hmec	128
IKZF1_f1	Hmec	3050
IRF1_si	Hmec	0
IRF2_f1	Hmec	0
IRF3_f1	Hmec	22
IRF4_si	Hmec	6295
IRF5_f1	Hmec	5
IRF8_si	Hmec	6
KLF1_f1	Hmec	2257
KLF15_f1	Hmec	5504
KLF3_f1	Hmec	3
KLF4_f2	Hmec	4505
KLF6_si	Hmec	1148
LHX3_f1	Hmec	0
MAFA_f1	Hmec	28
MAZ_f1	Hmec	6590
MBD2_si	Hmec	215
MLXPL_f1	Hmec	0
MYOG_f1	Hmec	3
NF2L2_si	Hmec	39
NFAT5_f1	Hmec	1
NFE2_f2	Hmec	0
NFIA+NFIB+NFIC+NFIX_f2	Hmec	0
NFYA_f1	Hmec	23
NFYB_f1	Hmec	27
NFYC_f1	Hmec	31
NR1H2_f1	Hmec	0
NR1H4_f1	Hmec	0
NR1I3_f2	Hmec	1
NR2C1_si	Hmec	0
NR2C2_f1	Hmec	0
NR2E3_f1	Hmec	2
NR2F6_f1	Hmec	3
NRF1_f1	Hmec	251
ONEC2_si	Hmec	7
OTX2_si	Hmec	1768
P53_f2	Hmec	112
P73_si	Hmec	45
PAX2_f1	Hmec	0
PAX5_f1	Hmec	0
PAX5_si	Hmec	3838
PBX1_do	Hmec	0
PBX3_f2	Hmec	33
PITX2_si	Hmec	2694
PLAG1_f1	Hmec	5144
PO5F1_do	Hmec	0
PPARA_f2	Hmec	0
PPARD_f1	Hmec	0
PPARG_f1	Hmec	0
PRDM1_f1	Hmec	15
PTF1A_f1	Hmec	21
PURA_f1	Hmec	6244
RARA_f2	Hmec	2
RARB_f1	Hmec	2620
RARG_do	Hmec	2
REST_f1	Hmec	17
RFX3_f1	Hmec	5
RREB1_si	Hmec	6149
RXRA_f1	Hmec	0
RXRB_f1	Hmec	1661
SMAD1_si	Hmec	0
SOX17_f2	Hmec	0
SOX18_f1	Hmec	0
SOX2_f1	Hmec	0
SP1_f1	Hmec	6133
SP1_f2	Hmec	6570
SP2_si	Hmec	4591
SP3_f1	Hmec	6584
SP4_f1	Hmec	6567
SPI1_si	Hmec	178
SPIB_f1	Hmec	0
SRBP1_f2	Hmec	41
SRBP2_f1	Hmec	1631
SRF_do	Hmec	0
SRY_f1	Hmec	1522
STAT2_f1	Hmec	6
STAT3_si	Hmec	0
STAT4_si	Hmec	0
TAL1_f2	Hmec	0
TBX2_f1	Hmec	924
TBX3_f1	Hmec	0
TEAD1_f1	Hmec	0
TFCP2_f1	Hmec	6
TGIF1_f1	Hmec	0
THA_f1	Hmec	1549
THA_f2	Hmec	2233
THB_do	Hmec	1453
TLX1_f2	Hmec	3
TWST1_f1	Hmec	0
TYY1_f2	Hmec	35
VDR_f2	Hmec	0
WT1_f1	Hmec	5771
ZBT7A_f1	Hmec	8
ZBT7B_si	Hmec	6563
ZBTB4_si	Hmec	4
ZBTB4!METH_f1	Hmec	0
ZEP2_si	Hmec	0
ZFX_f1	Hmec	5770
ZN143_si	Hmec	61
ZN148_si	Hmec	6439
ZN219_f1	Hmec	3068
ZN350_f1	Hmec	3
ZN423_f1	Hmec	8
ZN589_f1	Hmec	0
ANDR_do	Hsmm	1
AP2A_f2	Hsmm	0
AP2B_f1	Hsmm	0
AP2C_f1	Hsmm	0
AP2D_f1	Hsmm	4428
ARI3A_do	Hsmm	476
ARNT2_si	Hsmm	28
BACH1_si	Hsmm	0
BCL6_f1	Hsmm	0
BHE41_f1	Hsmm	6
BMAL1_f1	Hsmm	1
COE1_f2	Hsmm	177
COT2_f2	Hsmm	2
CTCF_f2	Hsmm	540
E2F6_f1	Hsmm	456
EGR1_f2	Hsmm	198
EGR2_si	Hsmm	189
EGR4_f1	Hsmm	2664
ELF2_f1	Hsmm	2
ELF3_f1	Hsmm	13
ELK3_f1	Hsmm	0
ENOA_si	Hsmm	0
EPAS1_si	Hsmm	2467
ESR1_do	Hsmm	10
ESR2_do	Hsmm	0
ETV7_si	Hsmm	2
EVI1_f1	Hsmm	0
FLI1_f1	Hsmm	1
FOXC2_f1	Hsmm	1
FOXD1_si	Hsmm	0
FOXD3_f1	Hsmm	0
FOXJ3_f2	Hsmm	1038
FOXJ3_si	Hsmm	6568
FOXM1_f1	Hsmm	531
FOXO1_si	Hsmm	2182
FUBP1_f1	Hsmm	1237
GABPA_f1	Hsmm	7
GCR_do	Hsmm	0
HEN1_si	Hsmm	347
HES1_f1	Hsmm	0
HEY2_f1	Hsmm	134
HNF6_f1	Hsmm	0
HSF1_f2	Hsmm	9
HSF2_si	Hsmm	12
HXA1_f1	Hsmm	197
IKZF1_f1	Hsmm	3942
IRF1_si	Hsmm	0
IRF2_f1	Hsmm	0
IRF3_f1	Hsmm	17
IRF4_si	Hsmm	8510
IRF5_f1	Hsmm	4
IRF8_si	Hsmm	0
KLF1_f1	Hsmm	1193
KLF15_f1	Hsmm	5262
KLF3_f1	Hsmm	2
KLF4_f2	Hsmm	4654
KLF6_si	Hsmm	0
LHX3_f1	Hsmm	0
MAFA_f1	Hsmm	9
MAZ_f1	Hsmm	8649
MBD2_si	Hsmm	0
MLXPL_f1	Hsmm	0
MYOG_f1	Hsmm	96
NF2L2_si	Hsmm	0
NFAT5_f1	Hsmm	0
NFE2_f2	Hsmm	9
NFIA+NFIB+NFIC+NFIX_f2	Hsmm	0
NFYA_f1	Hsmm	11
NFYB_f1	Hsmm	11
NFYC_f1	Hsmm	18
NR1H2_f1	Hsmm	2
NR1H4_f1	Hsmm	0
NR1I3_f2	Hsmm	2
NR2C1_si	Hsmm	0
NR2C2_f1	Hsmm	45
NR2E3_f1	Hsmm	0
NR2F6_f1	Hsmm	0
NRF1_f1	Hsmm	145
ONEC2_si	Hsmm	12
OTX2_si	Hsmm	2239
P53_f2	Hsmm	0
P73_si	Hsmm	28
PAX2_f1	Hsmm	0
PAX5_f1	Hsmm	0
PAX5_si	Hsmm	4874
PBX1_do	Hsmm	0
PBX3_f2	Hsmm	3
PITX2_si	Hsmm	3477
PLAG1_f1	Hsmm	4302
PO5F1_do	Hsmm	1
PPARA_f2	Hsmm	0
PPARD_f1	Hsmm	0
PPARG_f1	Hsmm	0
PRDM1_f1	Hsmm	10
PTF1A_f1	Hsmm	14
PURA_f1	Hsmm	7601
RARA_f2	Hsmm	6
RARB_f1	Hsmm	3179
RARG_do	Hsmm	0
REST_f1	Hsmm	52
RFX3_f1	Hsmm	0
RREB1_si	Hsmm	7178
RXRA_f1	Hsmm	0
RXRB_f1	Hsmm	2032
SMAD1_si	Hsmm	0
SOX17_f2	Hsmm	0
SOX18_f1	Hsmm	0
SOX2_f1	Hsmm	0
SP1_f1	Hsmm	6694
SP1_f2	Hsmm	8484
SP2_si	Hsmm	1893
SP3_f1	Hsmm	8583
SP4_f1	Hsmm	8495
SPI1_si	Hsmm	318
SPIB_f1	Hsmm	0
SRBP1_f2	Hsmm	64
SRBP2_f1	Hsmm	906
SRF_do	Hsmm	1
SRY_f1	Hsmm	2231
STAT2_f1	Hsmm	33
STAT3_si	Hsmm	0
STAT4_si	Hsmm	0
TAL1_f2	Hsmm	0
TBX2_f1	Hsmm	1236
TBX3_f1	Hsmm	0
TEAD1_f1	Hsmm	0
TFCP2_f1	Hsmm	14
TGIF1_f1	Hsmm	0
THA_f1	Hsmm	1875
THA_f2	Hsmm	2681
THB_do	Hsmm	1723
TLX1_f2	Hsmm	1
TWST1_f1	Hsmm	0
TYY1_f2	Hsmm	16
VDR_f2	Hsmm	0
WT1_f1	Hsmm	5197
ZBT7A_f1	Hsmm	1
ZBT7B_si	Hsmm	8421
ZBTB4_si	Hsmm	10
ZBTB4!METH_f1	Hsmm	0
ZEP2_si	Hsmm	1
ZFX_f1	Hsmm	4743
ZN143_si	Hsmm	61
ZN148_si	Hsmm	7848
ZN219_f1	Hsmm	1521
ZN350_f1	Hsmm	8
ZN423_f1	Hsmm	7
ZN589_f1	Hsmm	0
ANDR_do	Hsmmt	1
AP2A_f2	Hsmmt	1677
AP2B_f1	Hsmmt	0
AP2C_f1	Hsmmt	1478
AP2D_f1	Hsmmt	3365
ARI3A_do	Hsmmt	176
ARNT2_si	Hsmmt	20
BACH1_si	Hsmmt	1
BCL6_f1	Hsmmt	0
BHE41_f1	Hsmmt	19
BMAL1_f1	Hsmmt	2
COE1_f2	Hsmmt	717
COT2_f2	Hsmmt	3
CTCF_f2	Hsmmt	645
E2F6_f1	Hsmmt	950
EGR1_f2	Hsmmt	188
EGR2_si	Hsmmt	753
EGR4_f1	Hsmmt	2363
ELF2_f1	Hsmmt	2
ELF3_f1	Hsmmt	0
ELK3_f1	Hsmmt	0
ENOA_si	Hsmmt	5
EPAS1_si	Hsmmt	2016
ESR1_do	Hsmmt	56
ESR2_do	Hsmmt	0
ETV7_si	Hsmmt	5
EVI1_f1	Hsmmt	0
FLI1_f1	Hsmmt	9
FOXC2_f1	Hsmmt	0
FOXD1_si	Hsmmt	0
FOXD3_f1	Hsmmt	0
FOXJ3_f2	Hsmmt	614
FOXJ3_si	Hsmmt	1206
FOXM1_f1	Hsmmt	296
FOXO1_si	Hsmmt	1302
FUBP1_f1	Hsmmt	674
GABPA_f1	Hsmmt	6
GCR_do	Hsmmt	0
HEN1_si	Hsmmt	1410
HES1_f1	Hsmmt	6
HEY2_f1	Hsmmt	105
HNF6_f1	Hsmmt	3
HSF1_f2	Hsmmt	70
HSF2_si	Hsmmt	6
HXA1_f1	Hsmmt	124
IKZF1_f1	Hsmmt	2608
IRF1_si	Hsmmt	0
IRF2_f1	Hsmmt	0
IRF3_f1	Hsmmt	11
IRF4_si	Hsmmt	5524
IRF5_f1	Hsmmt	11
IRF8_si	Hsmmt	0
KLF1_f1	Hsmmt	2072
KLF15_f1	Hsmmt	4593
KLF3_f1	Hsmmt	0
KLF4_f2	Hsmmt	4006
KLF6_si	Hsmmt	0
LHX3_f1	Hsmmt	0
MAFA_f1	Hsmmt	10
MAZ_f1	Hsmmt	5787
MBD2_si	Hsmmt	0
MLXPL_f1	Hsmmt	0
MYOG_f1	Hsmmt	662
NF2L2_si	Hsmmt	0
NFAT5_f1	Hsmmt	0
NFE2_f2	Hsmmt	6
NFIA+NFIB+NFIC+NFIX_f2	Hsmmt	0
NFYA_f1	Hsmmt	6
NFYB_f1	Hsmmt	6
NFYC_f1	Hsmmt	19
NR1H2_f1	Hsmmt	0
NR1H4_f1	Hsmmt	0
NR1I3_f2	Hsmmt	1
NR2C1_si	Hsmmt	0
NR2C2_f1	Hsmmt	0
NR2E3_f1	Hsmmt	6
NR2F6_f1	Hsmmt	0
NRF1_f1	Hsmmt	117
ONEC2_si	Hsmmt	8
OTX2_si	Hsmmt	0
P53_f2	Hsmmt	1
P73_si	Hsmmt	39
PAX2_f1	Hsmmt	0
PAX5_f1	Hsmmt	0
PAX5_si	Hsmmt	3394
PBX1_do	Hsmmt	0
PBX3_f2	Hsmmt	3
PITX2_si	Hsmmt	2225
PLAG1_f1	Hsmmt	4414
PO5F1_do	Hsmmt	1
PPARA_f2	Hsmmt	0
PPARD_f1	Hsmmt	1
PPARG_f1	Hsmmt	0
PRDM1_f1	Hsmmt	10
PTF1A_f1	Hsmmt	32
PURA_f1	Hsmmt	5494
RARA_f2	Hsmmt	3
RARB_f1	Hsmmt	2163
RARG_do	Hsmmt	4
REST_f1	Hsmmt	38
RFX3_f1	Hsmmt	0
RREB1_si	Hsmmt	5220
RXRA_f1	Hsmmt	0
RXRB_f1	Hsmmt	1362
SMAD1_si	Hsmmt	96
SOX17_f2	Hsmmt	0
SOX18_f1	Hsmmt	0
SOX2_f1	Hsmmt	1
SP1_f1	Hsmmt	5309
SP1_f2	Hsmmt	5767
SP2_si	Hsmmt	2981
SP3_f1	Hsmmt	5774
SP4_f1	Hsmmt	5780
SPI1_si	Hsmmt	197
SPIB_f1	Hsmmt	0
SRBP1_f2	Hsmmt	45
SRBP2_f1	Hsmmt	1521
SRF_do	Hsmmt	0
SRY_f1	Hsmmt	1364
STAT2_f1	Hsmmt	33
STAT3_si	Hsmmt	61
STAT4_si	Hsmmt	10
TAL1_f2	Hsmmt	1
TBX2_f1	Hsmmt	785
TBX3_f1	Hsmmt	0
TEAD1_f1	Hsmmt	2
TFCP2_f1	Hsmmt	49
TGIF1_f1	Hsmmt	0
THA_f1	Hsmmt	1328
THA_f2	Hsmmt	1838
THB_do	Hsmmt	1203
TLX1_f2	Hsmmt	11
TWST1_f1	Hsmmt	0
TYY1_f2	Hsmmt	66
VDR_f2	Hsmmt	0
WT1_f1	Hsmmt	4968
ZBT7A_f1	Hsmmt	6
ZBT7B_si	Hsmmt	5759
ZBTB4_si	Hsmmt	9
ZBTB4!METH_f1	Hsmmt	0
ZEP2_si	Hsmmt	0
ZFX_f1	Hsmmt	4808
ZN143_si	Hsmmt	77
ZN148_si	Hsmmt	5654
ZN219_f1	Hsmmt	2110
ZN350_f1	Hsmmt	22
ZN423_f1	Hsmmt	6
ZN589_f1	Hsmmt	1
ANDR_do	Huvec	0
AP2A_f2	Huvec	0
AP2B_f1	Huvec	0
AP2C_f1	Huvec	0
AP2D_f1	Huvec	69495
ARI3A_do	Huvec	15464
ARNT2_si	Huvec	0
BACH1_si	Huvec	0
BCL6_f1	Huvec	0
BHE41_f1	Huvec	1
BMAL1_f1	Huvec	17
COE1_f2	Huvec	0
COT2_f2	Huvec	0
CTCF_f2	Huvec	6306
E2F6_f1	Huvec	682
EGR1_f2	Huvec	2442
EGR2_si	Huvec	1774
EGR4_f1	Huvec	33377
ELF2_f1	Huvec	0
ELF3_f1	Huvec	0
ELK3_f1	Huvec	0
ENOA_si	Huvec	0
EPAS1_si	Huvec	38145
ESR1_do	Huvec	0
ESR2_do	Huvec	0
ETV7_si	Huvec	1
EVI1_f1	Huvec	0
FLI1_f1	Huvec	1
FOXC2_f1	Huvec	0
FOXD1_si	Huvec	0
FOXD3_f1	Huvec	23819
FOXJ3_f2	Huvec	49002
FOXJ3_si	Huvec	153876
FOXM1_f1	Huvec	10976
FOXO1_si	Huvec	49647
FUBP1_f1	Huvec	23903
GABPA_f1	Huvec	0
GCR_do	Huvec	0
HEN1_si	Huvec	3
HES1_f1	Huvec	0
HEY2_f1	Huvec	1809
HNF6_f1	Huvec	101
HSF1_f2	Huvec	0
HSF2_si	Huvec	0
HXA1_f1	Huvec	0
IKZF1_f1	Huvec	72460
IRF1_si	Huvec	0
IRF2_f1	Huvec	0
IRF3_f1	Huvec	221
IRF4_si	Huvec	0
IRF5_f1	Huvec	62
IRF8_si	Huvec	0
KLF1_f1	Huvec	0
KLF15_f1	Huvec	59190
KLF3_f1	Huvec	7
KLF4_f2	Huvec	14543
KLF6_si	Huvec	0
LHX3_f1	Huvec	0
MAFA_f1	Huvec	0
MAZ_f1	Huvec	0
MBD2_si	Huvec	0
MLXPL_f1	Huvec	0
MYOG_f1	Huvec	0
NF2L2_si	Huvec	0
NFAT5_f1	Huvec	0
NFE2_f2	Huvec	99
NFIA+NFIB+NFIC+NFIX_f2	Huvec	0
NFYA_f1	Huvec	0
NFYB_f1	Huvec	0
NFYC_f1	Huvec	51
NR1H2_f1	Huvec	0
NR1H4_f1	Huvec	0
NR1I3_f2	Huvec	1
NR2C1_si	Huvec	0
NR2C2_f1	Huvec	0
NR2E3_f1	Huvec	0
NR2F6_f1	Huvec	0
NRF1_f1	Huvec	488
ONEC2_si	Huvec	568
OTX2_si	Huvec	40120
P53_f2	Huvec	99
P73_si	Huvec	0
PAX2_f1	Huvec	0
PAX5_f1	Huvec	0
PAX5_si	Huvec	83176
PBX1_do	Huvec	0
PBX3_f2	Huvec	38
PITX2_si	Huvec	67843
PLAG1_f1	Huvec	23006
PO5F1_do	Huvec	14
PPARA_f2	Huvec	0
PPARD_f1	Huvec	0
PPARG_f1	Huvec	1
PRDM1_f1	Huvec	221
PTF1A_f1	Huvec	0
PURA_f1	Huvec	124240
RARA_f2	Huvec	0
RARB_f1	Huvec	51796
RARG_do	Huvec	0
REST_f1	Huvec	476
RFX3_f1	Huvec	0
RREB1_si	Huvec	104539
RXRA_f1	Huvec	0
RXRB_f1	Huvec	33976
SMAD1_si	Huvec	0
SOX17_f2	Huvec	0
SOX18_f1	Huvec	0
SOX2_f1	Huvec	0
SP1_f1	Huvec	81480
SP1_f2	Huvec	0
SP2_si	Huvec	9491
SP3_f1	Huvec	0
SP4_f1	Huvec	138595
SPI1_si	Huvec	20884
SPIB_f1	Huvec	555
SRBP1_f2	Huvec	0
SRBP2_f1	Huvec	5378
SRF_do	Huvec	0
SRY_f1	Huvec	43910
STAT2_f1	Huvec	69
STAT3_si	Huvec	0
STAT4_si	Huvec	0
TAL1_f2	Huvec	0
TBX2_f1	Huvec	20403
TBX3_f1	Huvec	0
TEAD1_f1	Huvec	0
TFCP2_f1	Huvec	0
TGIF1_f1	Huvec	0
THA_f1	Huvec	0
THA_f2	Huvec	41343
THB_do	Huvec	25394
TLX1_f2	Huvec	2
TWST1_f1	Huvec	0
TYY1_f2	Huvec	0
VDR_f2	Huvec	0
WT1_f1	Huvec	40613
ZBT7A_f1	Huvec	0
ZBT7B_si	Huvec	0
ZBTB4_si	Huvec	0
ZBTB4!METH_f1	Huvec	0
ZEP2_si	Huvec	0
ZFX_f1	Huvec	28203
ZN143_si	Huvec	563
ZN148_si	Huvec	115685
ZN219_f1	Huvec	13965
ZN350_f1	Huvec	5
ZN423_f1	Huvec	3
ZN589_f1	Huvec	0
ANDR_do	K562	0
AP2A_f2	K562	0
AP2B_f1	K562	0
AP2C_f1	K562	0
AP2D_f1	K562	145294
ARI3A_do	K562	8017
ARNT2_si	K562	0
BACH1_si	K562	0
BCL6_f1	K562	8
BHE41_f1	K562	0
BMAL1_f1	K562	98
COE1_f2	K562	0
COT2_f2	K562	0
CTCF_f2	K562	6079
E2F6_f1	K562	972
EGR1_f2	K562	3007
EGR2_si	K562	2193
EGR4_f1	K562	47059
ELF2_f1	K562	0
ELF3_f1	K562	0
ELK3_f1	K562	0
ENOA_si	K562	0
EPAS1_si	K562	43276
ESR1_do	K562	8
ESR2_do	K562	4
ETV7_si	K562	0
EVI1_f1	K562	4
FLI1_f1	K562	1
FOXC2_f1	K562	0
FOXD1_si	K562	650
FOXD3_f1	K562	27628
FOXJ3_f2	K562	57284
FOXJ3_si	K562	209394
FOXM1_f1	K562	13936
FOXO1_si	K562	56845
FUBP1_f1	K562	40096
GABPA_f1	K562	0
GCR_do	K562	6
HEN1_si	K562	516
HES1_f1	K562	0
HEY2_f1	K562	12076
HNF6_f1	K562	91
HSF1_f2	K562	0
HSF2_si	K562	0
HXA1_f1	K562	0
IKZF1_f1	K562	215216
IRF1_si	K562	0
IRF2_f1	K562	0
IRF3_f1	K562	206
IRF4_si	K562	284308
IRF5_f1	K562	39
IRF8_si	K562	0
KLF1_f1	K562	6751
KLF15_f1	K562	114192
KLF3_f1	K562	42
KLF4_f2	K562	108909
KLF6_si	K562	0
LHX3_f1	K562	0
MAFA_f1	K562	983
MAZ_f1	K562	353276
MBD2_si	K562	0
MLXPL_f1	K562	0
MYOG_f1	K562	0
NF2L2_si	K562	0
NFAT5_f1	K562	0
NFE2_f2	K562	150
NFIA+NFIB+NFIC+NFIX_f2	K562	0
NFYA_f1	K562	167
NFYB_f1	K562	167
NFYC_f1	K562	69
NR1H2_f1	K562	0
NR1H4_f1	K562	0
NR1I3_f2	K562	0
NR2C1_si	K562	194
NR2C2_f1	K562	0
NR2E3_f1	K562	0
NR2F6_f1	K562	0
NRF1_f1	K562	589
ONEC2_si	K562	746
OTX2_si	K562	124674
P53_f2	K562	47
P73_si	K562	378
PAX2_f1	K562	0
PAX5_f1	K562	0
PAX5_si	K562	171791
PBX1_do	K562	0
PBX3_f2	K562	44
PITX2_si	K562	132957
PLAG1_f1	K562	50491
PO5F1_do	K562	41
PPARA_f2	K562	0
PPARD_f1	K562	0
PPARG_f1	K562	1
PRDM1_f1	K562	68
PTF1A_f1	K562	0
PURA_f1	K562	253495
RARA_f2	K562	0
RARB_f1	K562	118876
RARG_do	K562	61024
REST_f1	K562	1396
RFX3_f1	K562	0
RREB1_si	K562	161315
RXRA_f1	K562	0
RXRB_f1	K562	70597
SMAD1_si	K562	0
SOX17_f2	K562	0
SOX18_f1	K562	0
SOX2_f1	K562	0
SP1_f1	K562	162445
SP1_f2	K562	339104
SP2_si	K562	22783
SP3_f1	K562	320494
SP4_f1	K562	271029
SPI1_si	K562	20533
SPIB_f1	K562	3802
SRBP1_f2	K562	943
SRBP2_f1	K562	11657
SRF_do	K562	0
SRY_f1	K562	49773
STAT2_f1	K562	0
STAT3_si	K562	0
STAT4_si	K562	0
TAL1_f2	K562	0
TBX2_f1	K562	38032
TBX3_f1	K562	0
TEAD1_f1	K562	0
TFCP2_f1	K562	8
TGIF1_f1	K562	6
THA_f1	K562	61387
THA_f2	K562	87691
THB_do	K562	59370
TLX1_f2	K562	6
TWST1_f1	K562	0
TYY1_f2	K562	306
VDR_f2	K562	942
WT1_f1	K562	94815
ZBT7A_f1	K562	1156
ZBT7B_si	K562	306068
ZBTB4_si	K562	5
ZBTB4!METH_f1	K562	0
ZEP2_si	K562	0
ZFX_f1	K562	60942
ZN143_si	K562	1197
ZN148_si	K562	197657
ZN219_f1	K562	64427
ZN350_f1	K562	2
ZN423_f1	K562	0
ZN589_f1	K562	0
ANDR_do	MonoCd14	0
AP2A_f2	MonoCd14	1724
AP2B_f1	MonoCd14	1592
AP2C_f1	MonoCd14	1528
AP2D_f1	MonoCd14	4592
ARI3A_do	MonoCd14	352
ARNT2_si	MonoCd14	39
BACH1_si	MonoCd14	0
BCL6_f1	MonoCd14	7
BHE41_f1	MonoCd14	53
BMAL1_f1	MonoCd14	10
COE1_f2	MonoCd14	553
COT2_f2	MonoCd14	5
CTCF_f2	MonoCd14	1228
E2F6_f1	MonoCd14	2897
EGR1_f2	MonoCd14	1641
EGR2_si	MonoCd14	1955
EGR4_f1	MonoCd14	4950
ELF2_f1	MonoCd14	0
ELF3_f1	MonoCd14	11
ELK3_f1	MonoCd14	11
ENOA_si	MonoCd14	0
EPAS1_si	MonoCd14	1850
ESR1_do	MonoCd14	39
ESR2_do	MonoCd14	0
ETV7_si	MonoCd14	0
EVI1_f1	MonoCd14	0
FLI1_f1	MonoCd14	10
FOXC2_f1	MonoCd14	0
FOXD1_si	MonoCd14	0
FOXD3_f1	MonoCd14	0
FOXJ3_f2	MonoCd14	768
FOXJ3_si	MonoCd14	4487
FOXM1_f1	MonoCd14	372
FOXO1_si	MonoCd14	1552
FUBP1_f1	MonoCd14	926
GABPA_f1	MonoCd14	15
GCR_do	MonoCd14	6
HEN1_si	MonoCd14	1058
HES1_f1	MonoCd14	0
HEY2_f1	MonoCd14	597
HNF6_f1	MonoCd14	0
HSF1_f2	MonoCd14	6
HSF2_si	MonoCd14	3
HXA1_f1	MonoCd14	0
IKZF1_f1	MonoCd14	4089
IRF1_si	MonoCd14	0
IRF2_f1	MonoCd14	0
IRF3_f1	MonoCd14	9
IRF4_si	MonoCd14	5422
IRF5_f1	MonoCd14	4
IRF8_si	MonoCd14	42
KLF1_f1	MonoCd14	2196
KLF15_f1	MonoCd14	5077
KLF3_f1	MonoCd14	11
KLF4_f2	MonoCd14	4297
KLF6_si	MonoCd14	2476
LHX3_f1	MonoCd14	0
MAFA_f1	MonoCd14	26
MAZ_f1	MonoCd14	5540
MBD2_si	MonoCd14	239
MLXPL_f1	MonoCd14	2
MYOG_f1	MonoCd14	4
NF2L2_si	MonoCd14	0
NFAT5_f1	MonoCd14	0
NFE2_f2	MonoCd14	0
NFIA+NFIB+NFIC+NFIX_f2	MonoCd14	1
NFYA_f1	MonoCd14	18
NFYB_f1	MonoCd14	12
NFYC_f1	MonoCd14	35
NR1H2_f1	MonoCd14	0
NR1H4_f1	MonoCd14	4
NR1I3_f2	MonoCd14	4
NR2C1_si	MonoCd14	7
NR2C2_f1	MonoCd14	47
NR2E3_f1	MonoCd14	0
NR2F6_f1	MonoCd14	2
NRF1_f1	MonoCd14	264
ONEC2_si	MonoCd14	7
OTX2_si	MonoCd14	2665
P53_f2	MonoCd14	0
P73_si	MonoCd14	44
PAX2_f1	MonoCd14	0
PAX5_f1	MonoCd14	0
PAX5_si	MonoCd14	3857
PBX1_do	MonoCd14	1
PBX3_f2	MonoCd14	3
PITX2_si	MonoCd14	2863
PLAG1_f1	MonoCd14	4953
PO5F1_do	MonoCd14	1
PPARA_f2	MonoCd14	21
PPARD_f1	MonoCd14	2
PPARG_f1	MonoCd14	0
PRDM1_f1	MonoCd14	22
PTF1A_f1	MonoCd14	16
PURA_f1	MonoCd14	5392
RARA_f2	MonoCd14	1
RARB_f1	MonoCd14	2803
RARG_do	MonoCd14	1596
REST_f1	MonoCd14	65
RFX3_f1	MonoCd14	2
RREB1_si	MonoCd14	5254
RXRA_f1	MonoCd14	41
RXRB_f1	MonoCd14	1848
SMAD1_si	MonoCd14	0
SOX17_f2	MonoCd14	0
SOX18_f1	MonoCd14	0
SOX2_f1	MonoCd14	0
SP1_f1	MonoCd14	5432
SP1_f2	MonoCd14	5535
SP2_si	MonoCd14	4803
SP3_f1	MonoCd14	5536
SP4_f1	MonoCd14	5533
SPI1_si	MonoCd14	2433
SPIB_f1	MonoCd14	203
SRBP1_f2	MonoCd14	47
SRBP2_f1	MonoCd14	1663
SRF_do	MonoCd14	0
SRY_f1	MonoCd14	1534
STAT2_f1	MonoCd14	9
STAT3_si	MonoCd14	0
STAT4_si	MonoCd14	0
TAL1_f2	MonoCd14	0
TBX2_f1	MonoCd14	1110
TBX3_f1	MonoCd14	0
TEAD1_f1	MonoCd14	0
TFCP2_f1	MonoCd14	8
TGIF1_f1	MonoCd14	0
THA_f1	MonoCd14	1673
THA_f2	MonoCd14	2413
THB_do	MonoCd14	1833
TLX1_f2	MonoCd14	1
TWST1_f1	MonoCd14	0
TYY1_f2	MonoCd14	78
VDR_f2	MonoCd14	0
WT1_f1	MonoCd14	5204
ZBT7A_f1	MonoCd14	10
ZBT7B_si	MonoCd14	5529
ZBTB4_si	MonoCd14	0
ZBTB4!METH_f1	MonoCd14	0
ZEP2_si	MonoCd14	0
ZFX_f1	MonoCd14	5314
ZN143_si	MonoCd14	60
ZN148_si	MonoCd14	5475
ZN219_f1	MonoCd14	3594
ZN350_f1	MonoCd14	20
ZN423_f1	MonoCd14	1
ZN589_f1	MonoCd14	1
ANDR_do	Nha	1
AP2A_f2	Nha	1577
AP2B_f1	Nha	0
AP2C_f1	Nha	1577
AP2D_f1	Nha	3658
ARI3A_do	Nha	311
ARNT2_si	Nha	0
BACH1_si	Nha	0
BCL6_f1	Nha	0
BHE41_f1	Nha	31
BMAL1_f1	Nha	2
COE1_f2	Nha	645
COT2_f2	Nha	5
CTCF_f2	Nha	887
E2F6_f1	Nha	1730
EGR1_f2	Nha	871
EGR2_si	Nha	946
EGR4_f1	Nha	3682
ELF2_f1	Nha	0
ELF3_f1	Nha	0
ELK3_f1	Nha	0
ENOA_si	Nha	0
EPAS1_si	Nha	2115
ESR1_do	Nha	49
ESR2_do	Nha	0
ETV7_si	Nha	2
EVI1_f1	Nha	0
FLI1_f1	Nha	13
FOXC2_f1	Nha	1
FOXD1_si	Nha	0
FOXD3_f1	Nha	0
FOXJ3_f2	Nha	861
FOXJ3_si	Nha	4087
FOXM1_f1	Nha	394
FOXO1_si	Nha	1670
FUBP1_f1	Nha	992
GABPA_f1	Nha	6
GCR_do	Nha	9
HEN1_si	Nha	865
HES1_f1	Nha	0
HEY2_f1	Nha	473
HNF6_f1	Nha	0
HSF1_f2	Nha	12
HSF2_si	Nha	0
HXA1_f1	Nha	0
IKZF1_f1	Nha	2894
IRF1_si	Nha	0
IRF2_f1	Nha	0
IRF3_f1	Nha	44
IRF4_si	Nha	4833
IRF5_f1	Nha	9
IRF8_si	Nha	0
KLF1_f1	Nha	2093
KLF15_f1	Nha	4472
KLF3_f1	Nha	5
KLF4_f2	Nha	3790
KLF6_si	Nha	1099
LHX3_f1	Nha	0
MAFA_f1	Nha	8
MAZ_f1	Nha	4894
MBD2_si	Nha	135
MLXPL_f1	Nha	0
MYOG_f1	Nha	0
NF2L2_si	Nha	0
NFAT5_f1	Nha	0
NFE2_f2	Nha	10
NFIA+NFIB+NFIC+NFIX_f2	Nha	0
NFYA_f1	Nha	0
NFYB_f1	Nha	0
NFYC_f1	Nha	12
NR1H2_f1	Nha	0
NR1H4_f1	Nha	0
NR1I3_f2	Nha	2
NR2C1_si	Nha	0
NR2C2_f1	Nha	0
NR2E3_f1	Nha	0
NR2F6_f1	Nha	2
NRF1_f1	Nha	135
ONEC2_si	Nha	2
OTX2_si	Nha	1891
P53_f2	Nha	0
P73_si	Nha	40
PAX2_f1	Nha	1
PAX5_f1	Nha	0
PAX5_si	Nha	3517
PBX1_do	Nha	0
PBX3_f2	Nha	4
PITX2_si	Nha	2659
PLAG1_f1	Nha	4200
PO5F1_do	Nha	1
PPARA_f2	Nha	0
PPARD_f1	Nha	0
PPARG_f1	Nha	0
PRDM1_f1	Nha	8
PTF1A_f1	Nha	12
PURA_f1	Nha	4790
RARA_f2	Nha	0
RARB_f1	Nha	2631
RARG_do	Nha	4
REST_f1	Nha	52
RFX3_f1	Nha	14
RREB1_si	Nha	4693
RXRA_f1	Nha	28
RXRB_f1	Nha	1693
SMAD1_si	Nha	0
SOX17_f2	Nha	0
SOX18_f1	Nha	1
SOX2_f1	Nha	0
SP1_f1	Nha	4726
SP1_f2	Nha	4889
SP2_si	Nha	3606
SP3_f1	Nha	4892
SP4_f1	Nha	4887
SPI1_si	Nha	192
SPIB_f1	Nha	0
SRBP1_f2	Nha	58
SRBP2_f1	Nha	1739
SRF_do	Nha	0
SRY_f1	Nha	1704
STAT2_f1	Nha	6
STAT3_si	Nha	0
STAT4_si	Nha	0
TAL1_f2	Nha	0
TBX2_f1	Nha	1178
TBX3_f1	Nha	0
TEAD1_f1	Nha	0
TFCP2_f1	Nha	24
TGIF1_f1	Nha	0
THA_f1	Nha	1597
THA_f2	Nha	2278
THB_do	Nha	1604
TLX1_f2	Nha	0
TWST1_f1	Nha	0
TYY1_f2	Nha	14
VDR_f2	Nha	0
WT1_f1	Nha	4554
ZBT7A_f1	Nha	122
ZBT7B_si	Nha	4890
ZBTB4_si	Nha	0
ZBTB4!METH_f1	Nha	1
ZEP2_si	Nha	0
ZFX_f1	Nha	4506
ZN143_si	Nha	64
ZN148_si	Nha	4860
ZN219_f1	Nha	2772
ZN350_f1	Nha	26
ZN423_f1	Nha	5
ZN589_f1	Nha	0
ANDR_do	Nhdfad	0
AP2A_f2	Nhdfad	722
AP2B_f1	Nhdfad	0
AP2C_f1	Nhdfad	722
AP2D_f1	Nhdfad	5343
ARI3A_do	Nhdfad	327
ARNT2_si	Nhdfad	0
BACH1_si	Nhdfad	0
BCL6_f1	Nhdfad	0
BHE41_f1	Nhdfad	14
BMAL1_f1	Nhdfad	2
COE1_f2	Nhdfad	439
COT2_f2	Nhdfad	2
CTCF_f2	Nhdfad	930
E2F6_f1	Nhdfad	307
EGR1_f2	Nhdfad	231
EGR2_si	Nhdfad	416
EGR4_f1	Nhdfad	3111
ELF2_f1	Nhdfad	0
ELF3_f1	Nhdfad	8
ELK3_f1	Nhdfad	0
ENOA_si	Nhdfad	0
EPAS1_si	Nhdfad	3264
ESR1_do	Nhdfad	57
ESR2_do	Nhdfad	0
ETV7_si	Nhdfad	3
EVI1_f1	Nhdfad	4
FLI1_f1	Nhdfad	2
FOXC2_f1	Nhdfad	0
FOXD1_si	Nhdfad	0
FOXD3_f1	Nhdfad	0
FOXJ3_f2	Nhdfad	1278
FOXJ3_si	Nhdfad	7679
FOXM1_f1	Nhdfad	633
FOXO1_si	Nhdfad	2451
FUBP1_f1	Nhdfad	1361
GABPA_f1	Nhdfad	0
GCR_do	Nhdfad	7
HEN1_si	Nhdfad	314
HES1_f1	Nhdfad	0
HEY2_f1	Nhdfad	183
HNF6_f1	Nhdfad	0
HSF1_f2	Nhdfad	8
HSF2_si	Nhdfad	0
HXA1_f1	Nhdfad	401
IKZF1_f1	Nhdfad	4766
IRF1_si	Nhdfad	0
IRF2_f1	Nhdfad	0
IRF3_f1	Nhdfad	9
IRF4_si	Nhdfad	10309
IRF5_f1	Nhdfad	2
IRF8_si	Nhdfad	8
KLF1_f1	Nhdfad	1451
KLF15_f1	Nhdfad	6822
KLF3_f1	Nhdfad	4
KLF4_f2	Nhdfad	5816
KLF6_si	Nhdfad	0
LHX3_f1	Nhdfad	0
MAFA_f1	Nhdfad	10
MAZ_f1	Nhdfad	10522
MBD2_si	Nhdfad	0
MLXPL_f1	Nhdfad	0
MYOG_f1	Nhdfad	6
NF2L2_si	Nhdfad	0
NFAT5_f1	Nhdfad	0
NFE2_f2	Nhdfad	0
NFIA+NFIB+NFIC+NFIX_f2	Nhdfad	1
NFYA_f1	Nhdfad	0
NFYB_f1	Nhdfad	0
NFYC_f1	Nhdfad	17
NR1H2_f1	Nhdfad	0
NR1H4_f1	Nhdfad	0
NR1I3_f2	Nhdfad	0
NR2C1_si	Nhdfad	0
NR2C2_f1	Nhdfad	0
NR2E3_f1	Nhdfad	0
NR2F6_f1	Nhdfad	0
NRF1_f1	Nhdfad	107
ONEC2_si	Nhdfad	11
OTX2_si	Nhdfad	2766
P53_f2	Nhdfad	1
P73_si	Nhdfad	36
PAX2_f1	Nhdfad	0
PAX5_f1	Nhdfad	0
PAX5_si	Nhdfad	5935
PBX1_do	Nhdfad	0
PBX3_f2	Nhdfad	0
PITX2_si	Nhdfad	4257
PLAG1_f1	Nhdfad	5911
PO5F1_do	Nhdfad	2
PPARA_f2	Nhdfad	0
PPARD_f1	Nhdfad	0
PPARG_f1	Nhdfad	1
PRDM1_f1	Nhdfad	14
PTF1A_f1	Nhdfad	21
PURA_f1	Nhdfad	9488
RARA_f2	Nhdfad	6
RARB_f1	Nhdfad	3860
RARG_do	Nhdfad	6
REST_f1	Nhdfad	108
RFX3_f1	Nhdfad	7
RREB1_si	Nhdfad	8915
RXRA_f1	Nhdfad	0
RXRB_f1	Nhdfad	2440
SMAD1_si	Nhdfad	0
SOX17_f2	Nhdfad	0
SOX18_f1	Nhdfad	0
SOX2_f1	Nhdfad	0
SP1_f1	Nhdfad	8458
SP1_f2	Nhdfad	10375
SP2_si	Nhdfad	2046
SP3_f1	Nhdfad	10432
SP4_f1	Nhdfad	10360
SPI1_si	Nhdfad	399
SPIB_f1	Nhdfad	0
SRBP1_f2	Nhdfad	78
SRBP2_f1	Nhdfad	1550
SRF_do	Nhdfad	1
SRY_f1	Nhdfad	2459
STAT2_f1	Nhdfad	5
STAT3_si	Nhdfad	0
STAT4_si	Nhdfad	0
TAL1_f2	Nhdfad	0
TBX2_f1	Nhdfad	1509
TBX3_f1	Nhdfad	0
TEAD1_f1	Nhdfad	0
TFCP2_f1	Nhdfad	22
TGIF1_f1	Nhdfad	0
THA_f1	Nhdfad	2184
THA_f2	Nhdfad	3277
THB_do	Nhdfad	2110
TLX1_f2	Nhdfad	0
TWST1_f1	Nhdfad	0
TYY1_f2	Nhdfad	0
VDR_f2	Nhdfad	0
WT1_f1	Nhdfad	6130
ZBT7A_f1	Nhdfad	15
ZBT7B_si	Nhdfad	10295
ZBTB4_si	Nhdfad	1
ZBTB4!METH_f1	Nhdfad	0
ZEP2_si	Nhdfad	0
ZFX_f1	Nhdfad	5959
ZN143_si	Nhdfad	69
ZN148_si	Nhdfad	9789
ZN219_f1	Nhdfad	2090
ZN350_f1	Nhdfad	17
ZN423_f1	Nhdfad	7
ZN589_f1	Nhdfad	3
ANDR_do	Nhek	1
AP2A_f2	Nhek	1561
AP2B_f1	Nhek	0
AP2C_f1	Nhek	515
AP2D_f1	Nhek	3792
ARI3A_do	Nhek	253
ARNT2_si	Nhek	8
BACH1_si	Nhek	0
BCL6_f1	Nhek	0
BHE41_f1	Nhek	2
BMAL1_f1	Nhek	2
COE1_f2	Nhek	527
COT2_f2	Nhek	0
CTCF_f2	Nhek	650
E2F6_f1	Nhek	1516
EGR1_f2	Nhek	207
EGR2_si	Nhek	545
EGR4_f1	Nhek	2309
ELF2_f1	Nhek	0
ELF3_f1	Nhek	8
ELK3_f1	Nhek	0
ENOA_si	Nhek	0
EPAS1_si	Nhek	1933
ESR1_do	Nhek	0
ESR2_do	Nhek	0
ETV7_si	Nhek	3
EVI1_f1	Nhek	0
FLI1_f1	Nhek	14
FOXC2_f1	Nhek	1
FOXD1_si	Nhek	0
FOXD3_f1	Nhek	0
FOXJ3_f2	Nhek	816
FOXJ3_si	Nhek	4852
FOXM1_f1	Nhek	396
FOXO1_si	Nhek	1683
FUBP1_f1	Nhek	965
GABPA_f1	Nhek	14
GCR_do	Nhek	4
HEN1_si	Nhek	357
HES1_f1	Nhek	0
HEY2_f1	Nhek	100
HNF6_f1	Nhek	0
HSF1_f2	Nhek	3
HSF2_si	Nhek	3
HXA1_f1	Nhek	0
IKZF1_f1	Nhek	3147
IRF1_si	Nhek	0
IRF2_f1	Nhek	0
IRF3_f1	Nhek	12
IRF4_si	Nhek	6062
IRF5_f1	Nhek	11
IRF8_si	Nhek	0
KLF1_f1	Nhek	2054
KLF15_f1	Nhek	4602
KLF3_f1	Nhek	5
KLF4_f2	Nhek	4225
KLF6_si	Nhek	0
LHX3_f1	Nhek	0
MAFA_f1	Nhek	6
MAZ_f1	Nhek	6194
MBD2_si	Nhek	0
MLXPL_f1	Nhek	1
MYOG_f1	Nhek	0
NF2L2_si	Nhek	42
NFAT5_f1	Nhek	1
NFE2_f2	Nhek	0
NFIA+NFIB+NFIC+NFIX_f2	Nhek	0
NFYA_f1	Nhek	16
NFYB_f1	Nhek	17
NFYC_f1	Nhek	28
NR1H2_f1	Nhek	0
NR1H4_f1	Nhek	0
NR1I3_f2	Nhek	0
NR2C1_si	Nhek	0
[truncated: 222 more rows]
